# Supplementary material for: Genome-Wide Linkage in a Highly Consanguineous Pedigree Reveals Two Novel Loci on Chromosome 7 for Non-Syndromic Familial Premature Ovarian Failure
Source: PLoS One. 2012 Mar 13;7(3):e33412. doi: 10.1371/journal.pone.0033412 (PMC3302824; doi:10.1371/journal.pone.0033412)
Supplement: Table S1 — List of genes present in the loci identified on chromosomes 7 and 13 by genome-wide linkage in the MO1 POF family. The lists were established using the NCBI Genome Viewer, using the rs number of the border SNPs, as given in Table 1. Pseudogenes are written in grey. (XLS) [file pone.0033412.s002.xls]

## Sheet: ncbimapBuild 37.2_7_genes7p&7q
Homo sapiens Genome (Build 37.2)
#Chromosome: 7
####################################################################
#Map: genes
#Region: 7:17,723,272..20,278,642			11 genes		5 pseudogenes
#start	stop	Symbol	O	E	Cyto	Description
17830385	17980131	SNX13	-	best RefSeq	7p21.1	sorting nexin 13
18001702	18002656	LOC100420223	+	best RefSeq		RNA methyltransferase like 1 pseudogene
18066397	18067486	PRPS1L1	-	best RefSeq	7p21.1	phosphoribosyl pyrophosphate synthetase 1-like 1
18166843	18166932	MIR1302-6	-	best RefSeq	7p21.1	microRNA 1302-6
18535369	19036993	HDAC9	+	best RefSeq	7p21.1	histone deacetylase 9
18618284	18618939	LOC100419901	+	best RefSeq		casein kinase 1, epsilon pseudogene
18988214	18989485	NPM1P13	-	best RefSeq	7p21.3	nucleophosmin 1 (nucleolar phosphoprotein B23, numatrin) pseudogene 13
19155091	19157295	TWIST1	-	best RefSeq	7p21.2	twist homolog 1 (Drosophila)
19184405	19185044	FERD3L	-	best RefSeq	7p21.1	Fer3-like (Drosophila)
19613216	19614945	LOC100421034	+	best RefSeq		tigger transposable element derived 1 pseudogene
19735085	19748660	TWISTNB	-	best RefSeq	7p21.1	TWIST neighbor
19744981	19745059	MIR3146	-	best RefSeq		microRNA 3146
19758938	19812404	TMEM196	-	best RefSeq	7p21.1	transmembrane protein 196
20042348	20042915	RPL21P75	+	best RefSeq	7p21.1	ribosomal protein L21 pseudogene 75
20174278	20257013	MACC1	-	best RefSeq	7p21.1	metastasis associated in colon cancer 1
20257200	20261328	LOC100506098	+	mRNA		hypothetical LOC100506098
Homo sapiens Genome (Build 37.2)
#Chromosome: 7
####################################################################
#Map: genes
#Region: 7: 95,615,196..105,575,202			166 genes		39 pseudognes
#start	stop	Symbol	O	E	Cyto	Description
95401818	95727736	DYNC1I1	+	best RefSeq	7q21.3-q22.1	dynein, cytoplasmic 1, intermediate chain 1
95749532	95951459	SLC25A13	-	best RefSeq	7q21.3	solute carrier family 25, member 13 (citrin)
95757139	95757374	CYCSP18	-	best RefSeq	7q21.3	cytochrome c, somatic pseudogene 18
95777254	95779418	LOC100506093	-	mRNA		hypothetical protein LOC100506093
95848974	95849068	MIR591	-	best RefSeq	7q21.3	microRNA 591
95912625	95913165	RPL21P74	+	best RefSeq	7q21.3	ribosomal protein L21 pseudogene 74
96110938	96132835	FLJ42280	-	mRNA	7q21.3	hypothetical LOC401388
96250969	96293650	LOC100506136	-	mRNA		hypothetical LOC100506136
96318079	96339203	SHFM1	-	best RefSeq	7q21.3	split hand/foot malformation (ectrodactyly) type 1
96487476	96488983	LOC402679	+	best RefSeq	7q21.3	MAP/microtubule affinity-regulating kinase 2 pseudogene
96597827	96643377	DLX6AS	-	best RefSeq	7q21.3	DLX6 antisense RNA (non-protein coding)
96635290	96640352	DLX6	+	best RefSeq	7q22	distal-less homeobox 6
96649702	96654143	DLX5	-	best RefSeq	7q22	distal-less homeobox 5
96745905	96811075	ACN9	+	best RefSeq	7q21.3	ACN9 homolog (S. cerevisiae)
96830134	96830782	RPL7AP40	-	best RefSeq	7q21.3	ribosomal protein L7a pseudogene 40
97361271	97369784	TAC1	+	best RefSeq	7q21-q22	tachykinin, precursor 1
97481429	97501854	ASNS	-	best RefSeq	7q21.3	asparagine synthetase
97515180	97515971	LOC100310853	+	best RefSeq	7q21	small nuclear ribonucleoprotein polypeptide C pseudogene
97527608	97528456	RPS3AP29	-	best RefSeq	7q21.3	ribosomal protein S3a pseudogene 29
97576295	97577301	OR7E7P	-	best RefSeq	7q21.3	olfactory receptor, family 7, subfamily E, member 7 pseudogene
97595404	97596389	OR7E38P	-	best RefSeq	7q21.3	olfactory receptor, family 7, subfamily E, member 38 pseudogene
97595908	97601638	MGC72080	-	best RefSeq	7q21.3	MGC72080 pseudogene
97614012	97619416	OCM2	-	best RefSeq	7q21.2	oncomodulin 2
97736197	97838945	LMTK2	+	best RefSeq	7q21.3	lemur tyrosine kinase 2
97841566	97842271	BHLHA15	+	best RefSeq	7q21.3	basic helix-loop-helix family, member a15
97846036	97881468	TECPR1	-	best RefSeq	7q21.3	tectonin beta-propeller repeat containing 1
97910979	97922275	BRI3	+	best RefSeq	7q21.3	brain protein I3
97920962	98030427	BAIAP2L1	-	best RefSeq	7q22.1	BAI1-associated protein 2-like 1
98015062	98015919	RPS3AP26	-	best RefSeq	7q22.1	ribosomal protein S3a pseudogene 26
98083225	98083960	LOC442713	-	best RefSeq	7q22.1	peptidylprolyl isomerase A pseudogene
98107863	98108108	RPS26P33	-	best RefSeq	7q21.3-q22.1	ribosomal protein S26 pseudogene 33
98246597	98259181	NPTX2	+	best RefSeq	7q21.3-q22.1	neuronal pentraxin II
98444111	98467673	TMEM130	-	best RefSeq	7q22.1	transmembrane protein 130
98476113	98610864	TRRAP	+	best RefSeq	7q21.2-q22.1	transformation/transcription domain-associated protein
98596159	98597551	LOC100419643	-	best RefSeq		ring finger protein 14 pseudogene
98625064	98741723	SMURF1	-	best RefSeq	7q22.1	SMAD specific E3 ubiquitin protein ligase 1
98771197	98805089	KPNA7	-	best RefSeq	7q22.1	Importin subunit alpha-8
98870924	98895595	MYH16	+	best RefSeq	7q22.1	myosin, heavy chain 16 pseudogene
98923496	98963885	ARPC1A	+	best RefSeq	7q22.1	actin related protein 2/3 complex, subunit 1A, 41kDa
98972329	98992424	ARPC1B	+	best RefSeq	7q22.1	actin related protein 2/3 complex, subunit 1B, 41kDa
98992589	99006292	PDAP1	-	best RefSeq	7q22.1	PDGFA associated protein 1
99006601	99017239	BUD31	+	best RefSeq	7q22.1	BUD31 homolog (S. cerevisiae)
99016745	99036419	PTCD1	-	best RefSeq	7q22.1	pentatricopeptide repeat domain 1
99036563	99054996	CPSF4	+	best RefSeq	7q22.1	cleavage and polyadenylation specific factor 4, 30kDa
99039958	99041104	tcag7.1306	-	best RefSeq	7q22.1	cytokine induced protein 29 kDa pseudogene
99055784	99063808	ATP5J2	-	best RefSeq	7q22.1	ATP synthase, H+ transporting, mitochondrial F0 complex, subunit F2
99058233	99061075	LOC100506180	-	mRNA		hypothetical LOC100506180
99067307	99067378	TRNAW6	+	tRNAscan SE		transfer RNA tryptophan 6 (anticodon CCA)
99070515	99085217	ZNF789	+	best RefSeq	7q22.1	zinc finger protein 789
99090854	99097877	ZNF394	-	best RefSeq	7q22.1	zinc finger protein 394
99102273	99131445	ZKSCAN5	+	best RefSeq	7q22	zinc finger with KRAB and SCAN domains 5
99138150	99138664	LOC100419451	-	best RefSeq		zinc finger protein 3 pseudogene
99143923	99149757	C7orf38	-	best RefSeq	7q22.1	chromosome 7 open reading frame 38
99156045	99174076	ZNF655	+	best RefSeq	7q22.1	zinc finger protein 655
99195848	99208456	LOC100506199	+	mRNA		hypothetical protein LOC100506199
99214571	99230030	ZNF498	+	best RefSeq	7q22.1	zinc finger protein 498
99232790	99236646	LOC442603	-	best RefSeq	7q22.1	ADP-ribosylation factor 6 pseudogene
99245813	99277621	CYP3A5	-	best RefSeq	7q21.1	cytochrome P450, family 3, subfamily A, polypeptide 5
99245813	99464173	CYP3A	-	best RefSeq	7q21.3-q22.1	cytochrome P450, family 3, subfamily A
99282647	99297743	CYP3A5P1	-	best RefSeq	7q22.1	cytochrome P450, family 3, subfamily A, polypeptide 5 pseudogene 1
99302660	99332819	CYP3A7	-	best RefSeq	7q21-q22.1	cytochrome P450, family 3, subfamily A, polypeptide 7
99345872	99350114	CYP3A5P2	-	best RefSeq	7q21.3-q22.1	cytochrome P450, family 3, subfamily A, polypeptide 5 pseudogene 2
99354604	99381808	CYP3A4	-	best RefSeq	7q21.1	cytochrome P450, family 3, subfamily A, polypeptide 4
99425636	99464173	CYP3A43	+	best RefSeq	7q21.1	cytochrome P450, family 3, subfamily A, polypeptide 43
99473685	99474656	OR2AE1	-	best RefSeq	7q22.1	olfactory receptor, family 2, subfamily AE, member 1
99488030	99517223	TRIM4	-	best RefSeq	7q22-q31.1	tripartite motif containing 4
99520892	99527243	GJC3	-	best RefSeq	7q22.1	gap junction protein, gamma 3, 30.2kDa
99564350	99573735	AZGP1	-	best RefSeq	7q22.1	alpha-2-glycoprotein 1, zinc-binding
99578304	99585434	AZGP1P1	+	best RefSeq	7q22.1	alpha-2-glycoprotein 1, zinc-binding pseudogene 1
99587218	99598817	LOC100128334	+	protein	7q22.1	similar to hCG1770601
99613219	99635403	ZKSCAN1	+	best RefSeq	7q22	zinc finger with KRAB and SCAN domains 1
99647417	99662663	ZSCAN21	+	best RefSeq	7q22.1	zinc finger and SCAN domain containing 21
99661653	99679371	ZNF3	-	best RefSeq	7q22.1	zinc finger protein 3
99686583	99689823	COPS6	+	best RefSeq	7q22.1	COP9 constitutive photomorphogenic homolog subunit 6 (Arabidopsis)
99690404	99699427	MCM7	-	best RefSeq	7q21.3-q22.1	minichromosome maintenance complex component 7
99691183	99691266	MIR25	-	best RefSeq	7q22.1	microRNA 25
99691391	99691470	MIR93	-	best RefSeq	7q22.1	microRNA 93
99691616	99691697	MIR106B	-	best RefSeq	7q22.1	microRNA 106b
99699130	99704803	AP4M1	+	best RefSeq	7q22.1	adaptor-related protein complex 4, mu 1 subunit
99704693	99717481	TAF6	-	best RefSeq	7q22.1	TAF6 RNA polymerase II, TATA box binding protein (TBP)-associated factor, 80kDa
99717265	99723131	CNPY4	+	best RefSeq	7q22.1	canopy 4 homolog (zebrafish)
99724317	99726121	MBLAC1	+	best RefSeq	7q22.1	metallo-beta-lactamase domain containing 1
99737257	99738305	LOC100289264	-	protein	7q22.1	60S ribosomal protein L7-like
99746530	99751833	C7orf59	+	best RefSeq	7q22.1	chromosome 7 open reading frame 59
99752043	99756302	C7orf43	-	best RefSeq	7q22.1	chromosome 7 open reading frame 43
99756865	99766373	GAL3ST4	-	best RefSeq	7q22.1	galactose-3-O-sulfotransferase 4
99767229	99774990	GPC2	-	best RefSeq	7q22.1	glypican 2
99775538	99812010	STAG3	+	best RefSeq	7q22.1	stromalin-3
99798276	99869855	GATS	-	best RefSeq	7q22.1	GATS, stromal antigen 3 opposite strand
99816871	99819111	PVRIG	+	best RefSeq	7q22.1	poliovirus receptor related immunoglobulin domain containing
99905325	99919819	SPDYE3	+	best RefSeq	7q22.1	speedy homolog E3 (Xenopus laevis)
99918263	99933930	PMS2L1	-	best RefSeq	7q22.1	postmeiotic segregation increased 2 pseudogene 1
99933688	99952841	LOC100506341	+	mRNA		transmembrane protein PVRIG-like
99955626	99965452	PILRB	+	best RefSeq	7q22.1	paired immunoglobin-like type 2 receptor beta
99971068	99997722	PILRA	+	best RefSeq	7q22.1	paired immunoglobin-like type 2 receptor alpha
99998495	100026302	ZCWPW1	-	best RefSeq	7q22.1	zinc finger, CW type with PWWP domain 1
99998731	100001824	LOC100289298	+	protein	7q22.1	hypothetical LOC100289298
100026413	100031749	MEPCE	+	best RefSeq	7q22.1	methylphosphate capping enzyme
100032912	100034094	C7orf47	-	best RefSeq	7q22.1	chromosome 7 open reading frame 47
100054238	100061894	C7orf61	-	best RefSeq	7q22.1	chromosome 7 open reading frame 61
100054239	100061496	LOC100506401	+	mRNA		hypothetical LOC100506401
100064142	100076902	TSC22D4	-	best RefSeq	7p21-p15	TSC22 domain family, member 4
100081550	100092422	C7orf51	+	best RefSeq	7q22.1	chromosome 7 open reading frame 51
100136834	100165843	AGFG2	+	best RefSeq	7q22.1	ArfGAP with FG repeats 2
100162878	100167751	IRS3L	+	best RefSeq	7q22.1	insulin receptor substrate 3, pseudogene
100169851	100171270	SAP25	-	best RefSeq	7q22.1	sin3A-binding protein 25
100171634	100183776	LRCH4	-	best RefSeq	7q22	leucine-rich repeats and calponin homology (CH) domain containing 4
100183956	100198740	FBXO24	+	best RefSeq	7q22	F-box protein 24
100187024	100201661	LOC100129845	-	mRNA	7q22.1	hypothetical LOC100129845
100199882	100205798	PCOLCE	+	best RefSeq	7q22	procollagen C-endopeptidase enhancer
100209725	100213000	MOSPD3	+	best RefSeq	7q22	motile sperm domain containing 3
100218039	100239173	TFR2	-	best RefSeq	7q22	transferrin receptor 2
100240720	100254084	ACTL6B	-	best RefSeq	7q22	actin-like 6B
100271363	100276792	GNB2	+	best RefSeq	7q21.3-q22.1	OTTHUMP00000174603
100277130	100286870	GIGYF1	-	best RefSeq	7q22	GRB10 interacting GYF protein 1	1
100303676	100305123	POP7	+	best RefSeq	7q22	processing of precursor 7, ribonuclease P/MRP subunit (S. cerevisiae)
100318423	100321323	EPO	+	best RefSeq	7q22	erythropoietin
100331249	100395419	ZAN	+	best RefSeq	7q22	OTTHUMP00000211361
100400187	100425143	EPHB4	-	best RefSeq	7q22	EPH receptor B4
100450358	100464634	SLC12A9	+	best RefSeq	7q22	solute carrier family 12 (potassium/chloride transporters), member 9
100464950	100471076	TRIP6	+	best RefSeq	7q22	thyroid hormone receptor interactor 6
100472701	100486285	SRRT	+	best RefSeq	7q21	serrate RNA effector molecule homolog (Arabidopsis)
100486344	100487339	UFSP1	-	best RefSeq	7q22.1	UFM1-specific peptidase 1 (non-functional)
100487615	100493541	ACHE	-	best RefSeq	7q22	acetylcholinesterase (Yt blood group)
100525960	100526215	RPS29P15	+	best RefSeq	7q22	ribosomal protein S29 pseudogene 15
100547257	100611619	MUC3A	+	mRNA	7q22	mucin 3A, cell surface associated
100612904	100662230	MUC12	+	best RefSeq	7q22	mucin 12, cell surface associated
100663364	100702140	MUC17	+	best RefSeq	7q22.1	mucin 17, cell surface associated
100728786	100733909	TRIM56	+	best RefSeq	7q22.1	tripartite motif containing 56
100770379	100782547	SERPINE1	+	best RefSeq	7q21.3-q22	serpin peptidase inhibitor, clade E (nexin, plasminogen activator inhibitor type 1), member 1
100797686	100804557	AP1S1	+	best RefSeq	7q22.1	adaptor-related protein complex 1, sigma 1 subunit
100805790	100808852	VGF	-	best RefSeq	7q22.1	OTTHUMP00000211482	1
100813774	100823557	C7orf52	-	best RefSeq	7q22.1	chromosome 7 open reading frame 52
100839010	100844302	MOGAT3	-	best RefSeq	7q22.1	monoacylglycerol O-acyltransferase 3
100845043	100846804	DGAT2L7	-	mRNA	7q22.1	diacylglycerol O-acyltransferase 2 like protein 7
100846881	100847852	RPSAP46	-	best RefSeq	7q22.1	ribosomal protein SA pseudogene 46
100849258	100861011	PLOD3	-	best RefSeq	7q22	procollagen-lysine, 2-oxoglutarate 5-dioxygenase 3
100860985	100867471	ZNHIT1	+	best RefSeq	7q22.1	zinc finger, HIT type 1
100875373	100882101	CLDN15	-	best RefSeq	7q11.22	claudin 15
100882893	100888371	FIS1	-	best RefSeq	7q22.1	fission 1 (mitochondrial outer membrane) homolog (S. cerevisiae)
100930760	100933089	AZGP1P2	-	best RefSeq	7q22.1	alpha-2-glycoprotein 1, zinc-binding pseudogene 2
100942894	100944625	LOC100506507	+	mRNA		hypothetical LOC100506507
100956648	100965093	RABL5	-	best RefSeq	7q22.1	RAB, member RAS oncogene family-like 5
101006122	101202304	EMID2	+	best RefSeq	7q22.1	EMI domain containing 2
101208597	101212230	LOC100506527	-	mRNA		hypothetical LOC100506527
101256605	101272576	MYL10	-	best RefSeq	7q22.1	myosin, light chain 10, regulatory
101459292	101927250	CUX1	+	best RefSeq	7q22.1	cut-like homeobox 1
101895526	101901513	LOC100506550	+	mRNA		hypothetical LOC100506550
101928405	101962178	SH2B2	+	best RefSeq	7q22	SH2B adaptor protein 2
101936369	101936453	MIR4285	+	best RefSeq		microRNA 4285
101977726	101979560	PMS2L12	+	best RefSeq	7q22.1	postmeiotic segregation increased 2 pseudogene 12
101986192	101996889	SPDYE6	-	best RefSeq	7q22.1	speedy homolog E6 (Xenopus laevis)
102036804	102067129	PRKRIP1	+	best RefSeq	7q22.1	PRKR interacting protein 1 (IL11 inducible)
102046189	102046302	MIR548O	-	best RefSeq		microRNA 548o
102073996	102097268	ORAI2	+	best RefSeq	7q22.1	ORAI calcium release-activated calcium modulator 2
102096667	102105321	ALKBH4	-	best RefSeq	7q22.1	alkB, alkylation repair homolog 4 (E. coli)
102105390	102113612	LRWD1	+	best RefSeq	7q22.1	leucine-rich repeats and WD repeat domain containing 1
102113547	102119381	POLR2J	-	best RefSeq	7q22.1	polymerase (RNA) II (DNA directed) polypeptide J, 13.3kDa
102122205	102123513	LOC100506726	-	mRNA		hypothetical LOC100506726
102123586	102158224	RASA4B	-	mRNA	7q22.1	RAS p21 protein activator 4B
102178366	102213068	POLR2J3	-	best RefSeq	7q22.1	polymerase (RNA) II (DNA directed) polypeptide J3
102191679	102202757	SPDYE2	+	best RefSeq	7q22.1	speedy homolog E2 (Xenopus laevis)
102220093	102257205	RASA4	-	best RefSeq	7q22	RAS p21 protein activator 4
102233003	102234980	LOC100506683	+	mRNA		hypothetical LOC100506683
102277472	102283238	UPLP	-	best RefSeq	7q22.1	uroplakin 3B-like
102277472	102312182	POLR2J2	-	best RefSeq	7q22.1	polymerase (RNA) II (DNA directed) polypeptide J2
102290772	102301847	SPDYE2L	+	best RefSeq	7q22.1	WBSCR19-like protein 3
102319153	102330918	LOC100133005	-	best RefSeq	7q22.1	RAS p21 protein activator 4 pseudogene
102389399	102449672	FAM185A	+	best RefSeq	7q22.1	family with sequence similarity 185, member A
102395577	102396436	RPL7AP39	+	best RefSeq	7q22.1	ribosomal protein L7a pseudogene 39
102439437	102440108	LOC100422696	+	best RefSeq		SWI/SNF related, matrix associated, actin dependent regulator of chromatin, subfamily a, member 5 pseudogene
102453308	102715288	FBXL13	-	best RefSeq	7q22.1	F-box and leucine-rich repeat protein 13
102553344	102585558	LRRC17	+	best RefSeq	7q22.1	leucine rich repeat containing 17
102613884	102619114	NF-E4	+	best RefSeq	7q22.1	transcription factor NF-E4
102715328	102740205	ARMC10	+	best RefSeq	7q22.1	armadillo repeat containing 10
102728148	102730222	CRYZP1	-	best RefSeq	7q22	crystallin, zeta (quinone reductase) pseudogene 1
102740023	102789569	NAPEPLD	-	best RefSeq	7q22.1	N-acyl phosphatidylethanolamine phospholipase D
102781717	102782850	RPL19P12	-	best RefSeq	7q22.1	ribosomal protein L19 pseudogene 12
102815460	102920913	DPY19L2P2	-	best RefSeq	7q22.1	dpy-19-like 2 pseudogene 2 (C. elegans)
102902398	102902928	S100A11P	+	best RefSeq	7q22.1	S100 calcium-binding protein A14 (calgizzarin)
102937873	102955133	PMPCB	+	best RefSeq	7q22.1	peptidase (mitochondrial processing) beta
102952921	102985320	DNAJC2	-	best RefSeq	7q22	DnaJ (Hsp40) homolog, subfamily C, member 2
102988089	103008656	PSMC2	+	best RefSeq	7q22.1-q22.3	proteasome (prosome, macropain) 26S subunit, ATPase, 2
102989019	102989306	RPS29P16	+	best RefSeq	7q22.1	ribosomal protein S29 pseudogene 16
102993177	103086624	SLC26A5	-	best RefSeq	7q22.1	solute carrier family 26, member 5 (prestin)
103112231	103629963	RELN	-	best RefSeq	7q22	reelin
103766788	103848463	ORC5L	-	best RefSeq	7q22.1	origin recognition complex, subunit 5
103969104	104549005	LHFPL3	+	best RefSeq	7q22.2	lipoma HMGIC fusion partner-like 3
104308180	104312032	LOC645579	+	best RefSeq	7q22.2	eukaryotic translation initiation factor 4B pseudogene 6
104436953	104444539	LOC645591	-	best RefSeq	7q22.1	hypothetical LOC645591
104535075	104567092	LOC723809	-	best RefSeq		hypothetical LOC723809
104552320	104552592	RN7SLP5	+	best RefSeq	7q22.3	RNA, 7SL, cytoplasmic 8, pseudogene
104650989	104654588	LOC100216545	-	best RefSeq	7q22.3	hypothetical LOC100216545
104654637	104754532	MLL5	+	best RefSeq	7q22.1	myeloid/lymphoid or mixed-lineage leukemia 5 (trithorax homolog, Drosophila)
104756823	105029341	SRPK2	-	best RefSeq	7q22-q31.1	SFRS protein kinase 2
104885036	104885462	RPL36P12	+	best RefSeq	7q22-q31.1	ribosomal protein L36 pseudogene 12
104941969	104942530	LOC100419903	+	best RefSeq		RWD domain containing 4 pseudogene 1
105096958	105162685	PUS7	-	best RefSeq	7q22.3	pseudouridylate synthase 7 homolog (S. cerevisiae)
105170482	105171118	LOC100131785	+	mRNA	7q22.3	e3 ubiquitin-protein ligase RNF181-like
105172532	105208124	RINT1	+	best RefSeq	7q22.3	RAD50 interactor 1
105205580	105221976	EFCAB10	-	best RefSeq	7q22.3	EF-hand calcium binding domain 10
105222302	105223854	YBX1P2	-	best RefSeq	7q22.3	Y box binding protein 1 pseudogene 2
105245221	105517031	ATXN7L1	-	best RefSeq	7q22.3	ataxin 7-like 1
105459938	105460573	RPL13AP16	+	best RefSeq	7q22.3	ribosomal protein L13a pseudogene 16
105517079	105530577	LOC100506768	+	mRNA		hypothetical LOC100506768
Homo sapiens Genome (Build 37.2)
#Chromosome: 13
####################################################################
#Map: genes
#Region: 13:44,661,321-44,798,197			1 gene
#start	stop	Symbol	O	E	Cyto	Description
44 717 679-	44 735 393	C13orf44	-		13q14.11	chromosome 13 open reading frame 44
	Note : in the Gene database, this gene is now presented as not mapped on the current assembly with the mention that the corresponding
	RefSeq sequences were permanently suppressed because currently there is insufficient support for the transcript and the protein.
	Therefore, it is not clear whether this gene exists or not.
Homo sapiens Genome (Build 37.2)
#Chromosome: 13
####################################################################
#Map: genes
#Region: 13:51,103,461-51,261,023			1 gene
#start	stop	Symbol	O	E	Cyto	Description
50 656 307	51 298 199	DLEU1	+	miscRNA	13q14.3	deleted in lymphocytic leukemia 1
